# Supplementary material for: Encapsulation of Bacillus subtilis in Chitosan Gel Beads for Eco-Friendly Crop Protection
Source: Gels. 2025 Apr 19;11(4):302. doi: 10.3390/gels11040302 (PMC12026960; doi:10.3390/gels11040302)
Supplement: Supplementary file 1 [file gels-11-00302-s001.zip]

Archive with 1 entries (1 files):
- gels-3596013-supplementary.pdf
